# Supplementary material for: Transferrin-Modified Triptolide Liposome Targeting Enhances Anti-Hepatocellular Carcinoma Effects
Source: Biomedicines. 2023 Oct 23;11(10):2869. doi: 10.3390/biomedicines11102869 (PMC10604558; doi:10.3390/biomedicines11102869)
Supplement: Supplementary file 1 [file biomedicines-11-02869-s001.zip]

Archive with 1 entries (1 files):
- biomedicines-2615489-supplementary.pdf
